# Supplementary material for: Relationship between Photosynthetic CO2 Assimilation and Chlorophyll Fluorescence for Winter Wheat under Water Stress
Source: Plants (Basel). 2023 Sep 23;12(19):3365. doi: 10.3390/plants12193365 (PMC10574178; doi:10.3390/plants12193365)
Supplement: Supplementary file 1 [file plants-12-03365-s001.zip]

Archive with 1 entries (1 files):
- plants-2611670-supplementary.pdf
